# Supplementary material for: A practical guide for assessing respiratory burst and phagocytic cell activity in the fathead minnow, an emerging model for immunotoxicity
Source: MethodsX. 2020 Jul 10;7:100992. doi: 10.1016/j.mex.2020.100992 (PMC7369328; doi:10.1016/j.mex.2020.100992)
Supplement: Supplementary file 2 [file mmc2.xlsx]

## Sheet: Cell Suspension Dilution
Sample	Cell Count (Single Square)	Cell Suspension Dilution Factor	Trypan Blue Dilution Factor	Original Concentration (cells/mL)	Desired Concentration (cells/mL)	Media (uL)	Original Cell Suspension (uL)	Total Volume
		10	2	0	6000000	-950	950	0
		10	2	0	6000000	-950	950	0
		10	2	0	6000000	-950	950	0
		10	2	0	6000000	-950	950	0
		10	2	0	6000000	-950	950	0
		10	2	0	6000000	-950	950	0
		10	2	0	6000000	-950	950	0
		10	2	0	6000000	-950	950	0
		10	2	0	6000000	-950	950	0
		10	2	0	6000000	-950	950	0
		10	2	0	6000000	-950	950	0
		10	2	0	6000000	-950	950	0
		10	2	0	6000000	-950	950	0
		10	2	0	6000000	-950	950	0
		10	2	0	6000000	-950	950	0
		10	2	0	6000000	-950	950	0
