# Supplementary material for: A practical guide for assessing respiratory burst and phagocytic cell activity in the fathead minnow, an emerging model for immunotoxicity
Source: MethodsX. 2020 Jul 10;7:100992. doi: 10.1016/j.mex.2020.100992 (PMC7369328; doi:10.1016/j.mex.2020.100992)
Supplement: Supplementary file 4 [file mmc4.xlsx]

## Sheet: Superoxide Reaction Mix
	Number of Samples	0	<--- ENTER NUMBER OF SAMPLES HERE
	Number of Wells per Rxn Mix	0
	Reagent	Tube 1 (Unstimulated)	Tube 2 (Unstimulated + SOD)	Tube 3 (Stimulated)	Tube 4 (Stimulated+SOD)	Final Concentration in Tube	Final Concentration in Well
	NBT (2.5 mg/mL) (uL)	32	32	32	32	1.6 mg/mL	0.8 mg/mL
	SOD (300 ug/mL) (uL)		10		10	60 ug/mL	30 ug/mL
	PMA (100 ug/mL) (uL)			0.5	0.5	1 ug/mL	0.5 ug/mL
	Supplemented L15 (uL)	18	8	17.5	7.5
	Total Volume (uL)	50	50	50	50
	Note: These reaction mixes are calculated for the no wash protocol - adding 50 uL to each well that already has 50 uL of cell suspension
	NBT (2.5 mg/mL)	1.25	mg
		0.5	mL HBSS
