# Supplementary material for: A practical guide for assessing respiratory burst and phagocytic cell activity in the fathead minnow, an emerging model for immunotoxicity
Source: MethodsX. 2020 Jul 10;7:100992. doi: 10.1016/j.mex.2020.100992 (PMC7369328; doi:10.1016/j.mex.2020.100992)
Supplement: Supplementary file 7 [file mmc7.xlsx]

## Sheet: Superoxide Plate Template
	1	2	3	4	5	6	7	8	9	10	11	12
A	Tube # 1 Unstimulated			Tube #2 Unstimulated + SOD			Tube #3 Stimulated			Tube #4 Stimulated + SOD			Blank (Media Only)
B													Sample 1
C													Sample 2
D													Sample 3
E													Sample 4
F													Sample 5
G													Sample 6
H													Sample 7
